# Supplementary material for: Quantity and Quality of Dairy Product Intake and Their Relationship with Body Composition in Children and Adolescents from Mexico City
Source: Nutrients. 2025 Aug 21;17(16):2705. doi: 10.3390/nu17162705 (PMC12388920; doi:10.3390/nu17162705)
Supplement: Supplementary file 1 [file nutrients-17-02705-s001.zip]

Archive with 1 entries (1 files):
- nutrients-3750913-supplementary.pdf
